# Supplementary material for: TaZFP 23, a new Cys2/His2-type zinc-finger protein, is a regulator of wheat (Triticum aestivum L.) growth and abiotic stresses
Source: PeerJ. 2025 Feb 17;13:e18956. doi: 10.7717/peerj.18956 (PMC11841591; doi:10.7717/peerj.18956)
Supplement: Data S2 [file peerj-13-18956-s002.zip]

Archive with 10 entries (9 files):
- Figure 4B Raw Data/
- Figure 4B Raw Data/1812603916721551288.tmp
- Figure 4B Raw Data/1812603932780560033.tmp
- Figure 4B Raw Data/1812603951531378167.tmp
- Figure 4B Raw Data/1812603959308536636.tmp
- Figure 4B Raw Data/1812603982608532206.tmp
- Figure 4B Raw Data/1812604006870840322.tmp
- Figure 4B Raw Data/1812604046765927180.tmp
- Figure 4B Raw Data/Figure 4B-1.jpg
- Figure 4B Raw Data/Figure 4B-2.jpg
