# Supplementary material for: TaZFP 23, a new Cys2/His2-type zinc-finger protein, is a regulator of wheat (Triticum aestivum L.) growth and abiotic stresses
Source: PeerJ. 2025 Feb 17;13:e18956. doi: 10.7717/peerj.18956 (PMC11841591; doi:10.7717/peerj.18956)
Supplement: Data S3 [file peerj-13-18956-s003.zip]

Archive with 4 entries (3 files):
- Figure 5A+B-Nacl-Raw data/120mM-Nacl-2.jpg
- Figure 5A+B-Nacl-Raw data/80mM-Nacl.jpg
- Figure 5A+B-Nacl-Raw data/Figure 5B-Germination rate raw data of Nacl.xlsx
- Figure 5A+B-Nacl-Raw data/
