# Supplementary material for: TaZFP 23, a new Cys2/His2-type zinc-finger protein, is a regulator of wheat (Triticum aestivum L.) growth and abiotic stresses
Source: PeerJ. 2025 Feb 17;13:e18956. doi: 10.7717/peerj.18956 (PMC11841591; doi:10.7717/peerj.18956)
Supplement: Data S4 [file peerj-13-18956-s004.zip]

Archive with 8 entries (7 files):
- Figure 5C+D-Mannitol-Raw data/200mM-Mannitol-31.jpg
- Figure 5C+D-Mannitol-Raw data/200mM-Mannitol-5.jpg
- Figure 5C+D-Mannitol-Raw data/200mM-Mannitol-WT.jpg
- Figure 5C+D-Mannitol-Raw data/250mM-Mannitol-31.jpg
- Figure 5C+D-Mannitol-Raw data/250mM-Mannitol-5.jpg
- Figure 5C+D-Mannitol-Raw data/250mM-MannitolWT.jpg
- Figure 5C+D-Mannitol-Raw data/Figure 5D-Germination rate raw data of Mannitol.xlsx
- Figure 5C+D-Mannitol-Raw data/
