# Supplementary material for: TaZFP 23, a new Cys2/His2-type zinc-finger protein, is a regulator of wheat (Triticum aestivum L.) growth and abiotic stresses
Source: PeerJ. 2025 Feb 17;13:e18956. doi: 10.7717/peerj.18956 (PMC11841591; doi:10.7717/peerj.18956)
Supplement: Data S5 [file peerj-13-18956-s005.zip]

Archive with 8 entries (7 files):
- Figure 5E+F-ABA Raw data/0.5u-31.jpg
- Figure 5E+F-ABA Raw data/0.5u-5.jpg
- Figure 5E+F-ABA Raw data/0.5u-wt.jpg
- Figure 5E+F-ABA Raw data/1u-31.jpg
- Figure 5E+F-ABA Raw data/1u-5.jpg
- Figure 5E+F-ABA Raw data/1u-wt.jpg
- Figure 5E+F-ABA Raw data/Figure 5F-Germination rate raw data of ABA.xlsx
- Figure 5E+F-ABA Raw data/
