# Supplementary material for: TaZFP 23, a new Cys2/His2-type zinc-finger protein, is a regulator of wheat (Triticum aestivum L.) growth and abiotic stresses
Source: PeerJ. 2025 Feb 17;13:e18956. doi: 10.7717/peerj.18956 (PMC11841591; doi:10.7717/peerj.18956)
Supplement: Data S6 [file peerj-13-18956-s006.zip]

Archive with 4 entries (3 files):
- Figure 6 Raw data/Figure 6A-300mM Nacl.jpg
- Figure 6 Raw data/Figure 6A-Control.jpg
- Figure 6 Raw data/Figure 6C-Drought.jpg
- Figure 6 Raw data/
